# Supplementary material for: Pentavalent and tetravalent uranium formation via glycerol-stimulated bacteria in mine water
Source: Nat Commun. 2026 May 4;17:4030. doi: 10.1038/s41467-026-72560-z (PMC13139381; doi:10.1038/s41467-026-72560-z)
Supplement: Supplementary file 3 — Supplementary Data 1 [file 41467_2026_72560_MOESM3_ESM.xlsx]

## Sheet: Hoja1
Supplementary Data 1. Per-cell assignment of nanoparticles identified by HRTEM: Sample, Miller index (hkℓ), mineral phase, and interplanar d-spacing (d (Å)). Each row corresponds to one NP.
Sample	(hkℓ)	Mineral phase	d (Å)
Cell 1	(0 4 1)	FeUO4	2.576
Cell 1	(1 1 1)	FeUO4	3.36
Cell 1	(0 4 1)	FeUO4	2.574
Cell 1	(0 4 1)	FeUO4	2.56
Cell 1	(1 3 1)	FeUO4	2.643
Cell 1	(1 3 0)	FeUO4	3.074
Cell 1	(1 3 1)	FeUO4	2.629
Cell 1	(0 4 1)	FeUO4	2.542
Cell 1	(0 4 1)	FeUO4	2.552
Cell 1	(1 3 1)	FeUO4	2.627
Cell 1	(1 3 1)	FeUO4	2.644
Cell 1	(0 4 1)	FeUO4	2.56
Cell 2	(1 1 1)	Uraninite​	3.158
Cell 2	(1 3 0)	FeUO4	3.086
Cell 2	(1 1 1)	FeUO4	3.388
Cell 2	(0 4 0)	FeUO4	2.984
Cell 2	(1 3 0)	FeUO4	3.086
Cell 2	(1 1 1)	FeUO4	3.386
Cell 2	(1 1 1)	FeUO4	3.386
Cell 2	(1 1 1)	Uraninite	3.15
Cell 2	(1 1 1)	Uraninite	3.158
Cell 2	(1 1 1)	FeUO4	3.386
Cell 2	(1 3 0)	FeUO4	3.086
Cell 2	(1 1 1)	Uraninite	3.158
Cell 2	(1 1 1)	FeUO4	3.388
Cell 2	(1 1 1)	FeUO4	3.388
Cell 2	(0 4 0)	FeUO4	2.983
Cell 2	(1 1 1)	FeUO4	3.388
Cell 2	(1 1 1)	FeUO4	3.388
Cell 2	(1 1 1)	FeUO4	3.388
Cell 2	(1 3 0)	FeUO4	3.086
Cell 2	(2 0 0)	Uraninite	2.734
Cell 2	(1 1 1)	Uraninite	3.158
Cell 2	(1 1 1)	Uraninite	3.158
Cell 2	(1 3 0)	FeUO4	3.086
Cell 2	(1 1 1)	FeUO4	3.38
Cell 2	(2 0 0)	Uraninite	2.734
Cell 2	(1 1 1)	Uraninite	3.158
Cell 2	(1 1 1)	FeUO4	3.38
Cell 2	(1 3 0)	FeUO4	3.08
Cell 2	(1 1 1)	FeUO4	3.387
Cell 2	(1 1 1)	Uraninite	3.159
Cell 2	(2 0 0)	Uraninite	2.734
Cell 2	(1 1 1)	Uraninite	3.158
Cell 2	(1 1 1)	FeUO4	3.388
Cell 2	(1 1 1)	FeUO4	3.388
Cell 2	(1 1 1)	Uraninite	3.158
Cell 2	(1 1 1)	Uraninite	3.157
Cell 2	(1 1 1)	Uraninite	3.157
Cell 2	(1 1 1)	Uraninite	3.158
Cell 2	(1 1 1)	FeUO4	3.387
Cell 2	(1 1 1)	Uraninite ​	3.157
Cell 2	(1 1 1)	FeUO4	3.385
Cell 2	(1 1 1)	Uraninite	3.158
Cell 2	(1 1 1)	Uraninite	3.158
Cell 2	(1 1 1)	Uraninite	3.158
Cell 2	(1 1 1)	Uraninite	3.158
Cell 2	(1 1 1)	Uraninite	3.158
Cell 2	(1 1 1)	Uraninite	3.157
Cell 2	(1 1 1)	FeUO4	3.388
Cell 2	(1 1 1)	Uraninite	3.158
Cell 2	(1 1 1)	Uraninite	3.158
Cell 2	(1 1 1)	FeUO4	3.388
Cell 2	(1 1 1)	Uraninite	3.157
Cell 2	(1 1 1)	Uraninite	3.158
Cell 2	(1 1 1)	FeUO4	3.388
Cell 2	(1 3 0)	FeUO4	3.084
Cell 2	(1 1 1)	FeUO4	3.388
Cell 2	(1 1 1)	FeUO4	3.388
Cell 2	(1 1 1)	FeUO4	3.38
Cell 2	(1 1 1)	FeUO4	3.383
Cell 2	(1 3 0)	FeUO4	3.06
Cell 2	(1 1 1)	FeUO4	3.388
Cell 3	(1 1 1)	FeUO4	3.388
Cell 3	(1 1 1)	FeUO4	3.388
Cell 3	(1 1 1)	Uraninite	3.158
Cell 3	(1 1 1)	Uraninite	3.156
Cell 3	(1 1 1)	FeUO4	3.387
Cell 3	(2 0 0)	Pyrite	2.715
Cell 3	(1 1 1)	FeUO4	3.388
Cell 3	(1 1 1)	Uraninite	3.156
Cell 3	(1 1 1)	Uraninite	3.157
Cell 3	(1 1 1)	Uraninite	3.157
Cell 3	(1 3 0)	FeUO4	3.086
Cell 3	(1 1 1)	FeUO4	3.388
Cell 3	(1 1 1)	FeUO4	3.388
Cell 3	(1 1 1)	FeUO4	3.387
Cell 3	(1 1 1)	FeUO4	3.388
Cell 3	(1 1 1)	FeUO4	3.388
Cell 3	(1 1 1)	FeUO4	3.388
Cell 3	(1 1 1)	Uraninite	3.157
Cell 3	(1 1 1)	Uraninite	3.157
Cell 3	(1 1 1)	Uraninite	3.156
Cell 3	(1 1 1)	Uraninite	3.156
Cell 3	(1 1 1)	Uraninite	3.157
Cell 3	(1 1 1)	FeUO4	3.388
Cell 3	(1 1 1)	FeUO4	3.388
Cell 3	(1 1 1)	FeUO4	3.388
Cell 3	(1 1 1)	FeUO4	3.388
Cell 3	(1 1 1)	FeUO4	3.388
Cell 3	(1 1 1)	FeUO4	3.388
Cell 3	(1 1 1)	Uraninite	3.157
Cell 3	(1 1 1)	FeUO4	3.388
Cell 3	(1 3 0)	FeUO4	3.086
Cell 3	(1 1 1)	FeUO4	3.388
Cell 3	(1 1 1)	Uraninite	3.15
Cell 3	(1 1 1)	Uraninite	3.158
Cell 3	(1 1 1)	FeUO4	3.388
Cell 3	(1 1 1)	Uraninite	3.158
Cell 3	(1 1 1)	Uraninite	3.156
Cell 3	(1 1 1)	FeUO4	3.375
Cell 3	(1 1 1)	Uraninite	3.158
Cell 3	(1 1 1)	Uraninite	3.158
Cell 3	(1 1 1)	FeUO4	3.387
Cell 3	(2 0 0)	Pyrite	2.714
Cell 3	(2 0 0)	Pyrite	2.71
Cell 3	(2 0 0)	Pyrite	2.71
Cell 3	(2 0 0)	Pyrite	2.71
Cell 3	(2 1 0)	Pyrite	2.42
Cell 3	(2 0 0)	Pyrite	2.71
Cell 4	(1 1 1)	Uraninite	3.157
Cell 4	(1 1 1)	FeUO4	3.388
Cell 4	(1 1 1)	FeUO4	3.388
Cell 4	(1 1 1)	FeUO4	3.38
Cell 4	(1 1 1)	FeUO4	3.38
Cell 4	(1 1 1)	FeUO4	3.38
Cell 4	(1 1 1)	FeUO4	3.388
Cell 4	(1 1 1)	FeUO4	3.388
Cell 4	(1 1 1)	FeUO4	3.38
Cell 4	(1 1 1)	FeUO4	3.387
Cell 4	(1 1 1)	FeUO4	3.38
Cell 4	(1 1 1)	FeUO4	3.388
Cell 4	(1 1 1)	FeUO4	3.38
Cell 4	(1 1 1)	FeUO4	3.388
Cell 4	(1 1 1)	FeUO4	3.388
Cell 4	(1 1 1)	FeUO4	3.388
Cell 4	(1 1 1)	Uraninite	3.157
Cell 4	(1 1 1)	FeUO4	3.386
Cell 4	(1 1 1)	FeUO4	3.386
Cell 4	(1 1 1)	FeUO4	3.386
Cell 4	(1 1 1)	Uraninite	3.156
Cell 4	(1 1 1)	FeUO4	3.338
Cell 4	(1 1 1)	Uraninite	3.156
Cell 4	(1 1 1)	FeUO4	3.38
Cell 4	(1 1 1)	FeUO4	3.387
Cell 4	(1 1 1)	FeUO4	3.38
Cell 4	(1 1 1)	Uraninite	3.156
Cell 5	(1 3 0)	FeUO4	3.08
Cell 5	(1 3 0)	FeUO4	3.08
Cell 5	(1 1 1)	FeUO4	3.387
Cell 5	(1 1 1)	FeUO4	3.387
Cell 5	(1 1 1)	FeUO4	3.38
Cell 5	(1 1 1)	FeUO4	3.386
Cell 5	(1 1 1)	Uraninite	3.155
Cell 5	(1 1 1)	Uraninite	3.15
Cell 5	(1 1 1)	FeUO4	3.387
Cell 5	(0 4 0)	FeUO4	2.98
Cell 5	(1 1 1)	Uraninite	3.155
Cell 5	(1 1 1)	FeUO4	3.386
Cell 5	(1 3 0)	FeUO4	3.08
Cell 5	(1 1 1)	FeUO4	3.38
Cell 5	(1 1 1)	Uraninite	3.156
Cell 5	(1 1 1)	Uraninite	3.156
Cell 5	(1 1 1)	Uraninite	3.156
Cell 5	(1 1 1)	FeUO4	3.389
Cell 5	(1 1 1)	FeUO4	3.388
Cell 5	(1 1 1)	Uraninite	3.156
Cell 5	(1 1 1)	Uraninite	3.15
Cell 5	(1 1 1)	Uraninite	3.157
Cell 5	(2 0 0)	Uraninite	2.734
Cell 5	(1 1 1)	FeUO4	3.388
Cell 5	(1 1 1)	Uraninite	3.157
Cell 5	(1 1 1)	Uraninite	3.157
Cell 5	(1 1 1)	Uraninite	3.143
Cell 5	(1 1 1)	FeUO4	3.388
Cell 5	(1 1 1)	FeUO4	3.382
Cell 5	(1 1 1)	Uraninite	3.157
Cell 5	(1 1 1)	FeUO4	3.388
Cell 5	(1 1 1)	FeUO4	3.387
Cell 5	(1 1 1)	FeUO4	3.38
Cell 5	(1 1 1)	FeUO4	3.388
Cell 5	(1 1 1)	FeUO4	3.38
Cell 5	(1 1 1)	FeUO4	3.387
Cell 5	(1 1 1)	Uraninite	3.157
Cell 5	(1 1 1)	Uraninite	3.157
Cell 5	(1 1 1)	Uraninite	3.156
Cell 5	(2 0 0)	Pyrite	2.71
Cell 5	(2 0 0)	Pyrite	2.71
Cell 5	(1 1 1)	Uraninite	3.157
Cell 5	(1 1 1)	FeUO4	3.38
Cell 5	(1 1 1)	Uraninite	3.156
Cell 5	(1 1 1)	FeUO4	3.387
Cell 5	(1 1 1)	FeUO4	3.387
Cell 5	(1 1 1)	Uraninite	3.149
Cell 5	(1 1 1)	FeUO4	3.38
Cell 5	(1 1 1)	FeUO4	3.38
Cell 5	(1 1 1)	FeUO4	3.38
Cell 5	(1 1 1)	Uraninite	3.15
Cell 5	(1 1 1)	FeUO4	3.38
Cell 5	(1 1 1)	Uraninite	3.15
Cell 5	(1 1 1)	Uraninite	3.15
Cell 5	(2 0 0)	Uraninite	2.73
Cell 5	(1 1 1)	Uraninite	3.15
Cell 5	(1 1 1)	Uraninite	3.15
Cell 5	(1 1 1)	FeUO4	3.38
Cell 5	(1 1 1)	Uraninite	3.15
Cell 5	(2 0 0)	Pyrite​	2.71
Cell 5	(0 4 0)	FeUO4	2.98
Cell 5	(1 1 1)	FeUO4	3.38
Cell 5	(1 1 1)	Uraninite	3.156
Cell 5	(1 1 1)	Uraninite	3.156
Cell 5	(2 0 0)	Uraninite	2.73
Cell 5	(2 0 0)	Uraninite	2.73
Cell 5	(2 0 0)	Uraninite	2.73
Cell 5	(1 1 1)	Uraninite	3.157
Cell 5	(1 1 1)	FeUO4	3.38
Cell 5	(1 1 1)	Uraninite	3.156
Cell 5	(1 1 1)	Uraninite	3.157
Cell 5	(1 1 1)	FeUO4	3.38
Cell 5	(2 0 0)	Uraninite	2.73
Cell 5	(1 1 1)	Uraninite	3.156
Cell 5	(1 1 1)	FeUO4	3.38
Cell 5	(1 1 1)	Uraninite	3.15
Cell 5	(2 0 0)	Uraninite	2.734
Cell 5	(2 0 0)	Uraninite	2.731
Cell 5	(1 3 0)	FeUO4	3.085
Cell 5	(1 1 1)	Uraninite	3.156
Cell 5	(2 0 0)	Uraninite	2.73
Cell 5	(1 1 1)	Uraninite	3.157
Cell 5	(1 1 1)	Uraninite	3.157
Cell 5	(1 3 0)	FeUO4	3.085
