# Supplementary material for: Pentavalent and tetravalent uranium formation via glycerol-stimulated bacteria in mine water
Source: Nat Commun. 2026 May 4;17:4030. doi: 10.1038/s41467-026-72560-z (PMC13139381; doi:10.1038/s41467-026-72560-z)
Supplement: Supplementary file 4 — Supplementary Data 2 [file 41467_2026_72560_MOESM4_ESM.xlsx]

## Sheet: Hoja1
Supplementary Data 2. Nanoparticles measured from HRTEM images. Long axis and short axis correspond to the maximum and minimum Feret diameters, respectively. The area was calculated in nm², and the Equivalent Circular Diameter (ECD) was derived from the area (see section SI-3).
Particle ID	Long axis (nm)	Short axis (nm)	Area (nm2)	ECD (nm)
1	2.25	2.15	3.8	2.2
2	2.2	2.13	3.68	2.16
3	3.76	3.17	9.37	3.45
4	3.27	1.52	3.9	2.23
5	3.1	2.38	5.79	2.72
6	2.25	1.97	3.48	2.1
7	2.23	2.1	3.68	2.16
8	3.02	2.91	6.91	2.97
9	3.69	2.57	7.44	3.08
10	4.87	2.91	11.14	3.77
11	2.42	1.77	3.36	2.07
12	3.28	2.98	7.65	3.12
13	2.3	2.06	3.72	2.18
14	2	2	3.14	2
15	2.88	2.01	4.54	2.4
16	3.16	2.9	7.19	3.03
17	2.64	1.92	3.99	2.25
18	2.55	2.14	4.29	2.34
19	3.1	2.59	6.31	2.83
20	2.88	2.3	5.19	2.57
21	2.67	2.04	4.26	2.33
22	2.48	2	3.88	2.22
23	2.18	2.17	3.71	2.17
24	2.83	2.34	5.2	2.57
25	3.03	2.11	5.04	2.53
26	2.36	2.25	4.16	2.3
27	2.48	2.19	4.27	2.33
28	3.16	2.3	5.7	2.69
29	2.48	2.37	4.62	2.42
30	3.36	2.4	6.35	2.84
31	4.1	2.41	7.78	3.15
32	2.26	2.23	3.96	2.25
33	2.85	1.84	4.12	2.29
34	3.85	1.94	5.85	2.73
35	2.35	2.23	4.11	2.29
36	2.51	1.65	3.25	2.04
37	3.21	2.75	6.92	2.97
38	2.65	1.7	3.53	2.12
39	2.41	1.94	3.67	2.16
40	2.57	2.17	4.36	2.36
41	2.63	2.1	4.32	2.35
42	2.79	2.45	5.37	2.61
43	3.89	3.89	11.87	3.89
44	2.52	2.42	4.8	2.47
45	2.69	2.43	5.12	2.55
46	2.6	2.28	4.66	2.44
47	2.24	2.39	4.21	2.32
48	2.7	2.67	5.64	2.68
49	3.59	2.55	7.2	3.03
50	3.15	2.22	5.49	2.64
51	5.56	4.72	20.6	5.12
52	4.82	3.15	11.9	3.89
53	3.96	3.41	10.59	3.67
54	3.6	3.06	8.65	3.32
55	3.44	2.4	6.48	2.87
56	3.22	2.47	6.24	2.82
57	2.79	2.09	4.57	2.41
58	3.01	2.81	6.63	2.91
59	4.57	3.64	13.07	4.08
60	3.85	1.96	5.91	2.74
61	7.08	5.85	32.54	6.44
62	3.05	2.93	7.01	2.99
63	4.89	3.29	12.61	4.01
64	3.09	3.17	7.7	3.13
65	3.88	2.51	7.64	3.12
66	3.64	1.88	5.36	2.61
67	2.85	2.48	5.54	2.66
68	3.09	2.72	6.59	2.9
69	2.25	2.15	3.8	2.2
70	2.2	2.13	3.68	2.16
71	3.76	3.17	9.37	3.45
72	3.27	1.52	3.9	2.23
73	3.1	2.38	5.79	2.72
74	2.25	1.97	3.48	2.1
75	2.23	2.1	3.68	2.16
76	3.02	2.91	6.91	2.97
77	3.69	2.57	7.44	3.08
78	4.87	2.91	11.14	3.77
79	2.42	1.77	3.36	2.07
80	3.28	2.98	7.65	3.12
81	2.3	2.06	3.72	2.18
82	2.88	2.01	4.54	2.4
83	3.16	2.9	7.19	3.03
84	2.64	1.92	3.99	2.25
85	2.55	2.14	4.29	2.34
86	3.1	2.59	6.31	2.83
87	2.88	2.3	5.19	2.57
88	2.67	2.04	4.26	2.33
89	2.48	2	3.88	2.22
90	3.11	2.72	6.65	2.91
91	2.55	2.55	5.1	2.55
92	2.33	2.11	3.85	2.21
93	2.52	2.42	4.79	2.47
94	3.67	2.57	7.42	3.07
95	2.76	2.55	5.53	2.65
96	4.38	2.18	7.49	3.09
97	2.54	2.18	4.35	2.35
98	2.17	2.12	3.61	2.14
99	2.73	2.07	4.45	2.38
100	2.27	2.11	3.76	2.19
101	3.23	1.99	5.05	2.54
102	2.66	1.88	3.93	2.24
103	2.41	1.94	3.67	2.16
104	2.52	2.24	4.43	2.37
105	2.21	1.94	3.37	2.07
106	3.28	2.43	6.24	2.82
107	3.17	1.95	4.87	2.49
108	2.82	2.56	5.66	2.68
109	2.97	2.7	6.28	2.83
110	3.14	2.21	5.45	2.63
111	4.8	3.27	12.33	3.96
112	3.17	2.97	7.38	3.07
113	5.11	3.46	13.88	4.2
114	3.58	3.43	9.66	3.51
115	2.55	2.45	4.9	2.5
116	3.72	2.88	8.41	3.27
117	3.68	2.88	8.32	3.25
118	3.03	2.52	6	2.76
119	2.25	1.92	3.39	2.08
120	2.8	2.42	5.32	2.6
121	4.21	2.73	9.01	3.39
122	2.82	2.58	5.71	2.7
123	2.55	2.54	5.08	2.54
124	3.93	3.75	11.56	3.84
125	3.61	2.9	8.21	3.23
126	5.09	4.39	17.54	4.73
127	3.28	1.95	5.04	2.53
128	3.42	3.17	8.52	3.29
129	2.8	2.32	5.1	2.55
130	4.06	3	9.56	3.49
131	3.22	2.63	6.66	2.91
132	2.41	2.37	4.49	2.39
133	3.19	2.97	7.43	3.07
134	2.35	2.03	3.75	2.18
135	4.3	2.81	9.51	3.48
136	3.12	2.66	6.51	2.88
137	2.82	2.27	5.03	2.53
138	3.24	2.95	7.49	3.09
139	4.23	2.65	8.79	3.34
140	4.06	2.64	8.42	3.28
141	3.16	2.97	7.36	3.06
142	2.91	2.62	5.99	2.76
143	2.67	2.37	4.98	2.52
144	2.65	2.54	5.28	2.59
145	2.77	2.45	5.35	2.61
146	3.76	2.35	6.94	2.97
147	2.79	2.09	4.57	2.41
148	3.01	2.81	6.63	2.91
149	4.57	3.64	13.07	4.08
150	3.85	1.96	5.91	2.74
151	2.59	2.31	4.7	2.45
152	2.1	2.09	3.45	2.09
153	2.51	2.29	4.51	2.4
154	2.8	2.07	4.56	2.41
155	2.82	2.46	5.44	2.63
156	2.26	1.9	3.36	2.07
157	3.36	2.79	7.36	3.06
158	2.97	2.62	6.1	2.79
159	2.85	2.75	6.15	2.8
160	2.83	2.12	4.71	2.45
