# Supplementary material for: Pentavalent and tetravalent uranium formation via glycerol-stimulated bacteria in mine water
Source: Nat Commun. 2026 May 4;17:4030. doi: 10.1038/s41467-026-72560-z (PMC13139381; doi:10.1038/s41467-026-72560-z)
Supplement: Supplementary file 5 — Supplementary Data 3 [file 41467_2026_72560_MOESM5_ESM.xlsx]

## Sheet: Hoja1
Supplementary Data 3. Relative abundance of bacterial genera in the glycerol-amended microcosms B4 and B8. The water of the microcosms was sampled at the end of the 130-day incubation, when more than 90% of U(VI) was removed from the supernatant. Each microcosm was analysed with three replicates (n = 3). Average corresponds to the mean relative abundance calculated from six replicates (B4A–C and …
	Relative abundance (%)
	Average	B4A	B4B	B4C	B8A	B8B	B8C
Propionibacteriaceae unclassified	16.13	18.73	18	18.73	14.78	11.55	15.01
Berkelbacteria	15.33	12.09	12.04	11.5	18.59	19.4	18.36
Desulfobulbus	14.14	13.15	14.37	13.62	13.19	16.94	13.59
Christensenellaceae R 7 group	13.06	14.69	14.18	15.52	11.68	10.87	11.43
Prolixibacteraceae uncultured	6.65	6.53	7.05	6.51	6.78	6.06	6.99
Absconditabacteriales SR1	3.86	5.03	5.03	4.49	2.71	2.94	2.97
Azospirillum	3.44	3.68	3.68	3.86	3.27	3.01	3.11
Spirochaetaceae uncultured	3.16	3.68	3.48	3.46	2.83	3.06	2.47
Sphingobacteriales unclassified	2.81	5	5.11	4.9	0.69	0.63	0.51
Propionivibrio	2.82	1.55	1.95	1.62	4.02	3.83	3.97
Brevinema	2.85	1.17	0.94	1.09	4.59	4.99	4.3
Pleomorphomonas	2.03	2.05	1.74	2.05	2.03	2.16	2.15
Meniscus	1.23	1.47	1.31	1.81	0.87	0.91	0.99
Rhizobiales unclassified	1.04	0.42	0.4	0.35	1.76	1.59	1.73
Desulfovibrio	1.05	0.16	0.19	0.14	2.02	1.95	1.85
Bacteroidales SB-5	0.94	0.34	0.37	0.37	1.44	1.59	1.55
Treponema	0.65	1.2	1.24	1.27	0.05	0.08	0.04
Bacteria unclassified	0.75	0.18	0.37	0.59	0.9	1.33	1.13
Ignavibacteriales SR-FBR-L83	0.56	1.01	0.92	1.03	0.19	0	0.24
Lentimicrobium	0.49	0.51	0.58	0.59	0.42	0.32	0.52
Archaea unclassified	0.42	0.91	0.86	0.66	0.08	0	0
Desulfobacteraceae uncultured	0.59	0.08	0.06	0.08	1	1.44	0.89
Candidatus Omnitrophus	0.42	0.57	0.63	0.57	0.36	0.11	0.29
Dojkabacteria	0.38	0.68	0.61	0.57	0.22	0	0.18
Bacteroidetes BD2-2	0.38	0.67	0.61	0.62	0	0.22	0.14
Anaerolinea	0.45	0.21	0.13	0.14	0.63	0.65	0.94
Christensenellaceae uncultured	0.39	0.44	0.36	0.37	0.46	0.32	0.41
Leptolinea	0.36	0.38	0.51	0.35	0.28	0.37	0.24
Rikenellaceae unclassified	0.39	0	0	0	0.8	0.87	0.68
Paludibacteraceae uncultured	0.35	0	0	0	0.84	0.63	0.63
Propionicicella	0.26	0.4	0.34	0.34	0.15	0.17	0.15
Desulfobacterota unclassified	0.23	0.45	0.46	0.49	0	0	0
Woesearchaeales SCGC_AAA011-D	0.25	0.29	0.24	0.22	0.17	0.29	0.26
Proteiniphilum	0.18	0.39	0.36	0.33	0	0	0
Candidatus Falkowbacteria	0.18	0	0	0	0.49	0.39	0.19
Hydrogenedensaceae	0.15	0	0	0	0.35	0.23	0.31
Phycisphaerae Pla1_lineage	0.1	0.18	0.19	0.17	0	0	0.03
Parcubacteria unclassified	0.09	0.19	0.19	0.15	0	0	0
Sumerlaeia uncultured	0.1	0.1	0.07	0.1	0.14	0.12	0.07
Candidatus Vogelbacteria	0.08	0.07	0.08	0.12	0.08	0	0.13
Ignavibacteriales	0.07	0.16	0.09	0.19	0	0	0
Geobacter	0.1	0	0	0	0.19	0.23	0.18
Rhizomicrobium	0.07	0	0.12	0.11	0	0.09	0.11
Clostridia unclassified	0.06	0.23	0	0	0	0	0.14
Gracilibacteria	0.06	0.13	0.11	0.1	0	0	0
Candidatus Nomurabacteria	0.06	0.11	0.1	0.13	0	0	0
Candidatus Woesebacteria	0.06	0.11	0.07	0	0.04	0.08	0.06
Candidatus Liptonbacteria	0.05	0.07	0.06	0.05	0.07	0	0.06
Myxococcaceae unclassified	0.06	0.04	0.05	0.04	0.04	0.11	0.08
Clostridia uncultured	0.04	0.07	0.08	0.1	0	0	0
Synergistaceae JGI-0000079-D21	0.05	0	0	0	0.14	0	0.14
Candidatus Azambacteria	0.04	0.06	0.11	0.05	0	0	0
Spirochaetaceae Spirochaeta 2	0.05	0	0	0	0.12	0.09	0.07
Lineage IV	0.05	0	0	0	0.05	0.14	0.11
Candidatus Yanofskybacteria	0.04	0	0	0.11	0	0	0.1
Anaerolineaceae uncultured	0.04	0	0	0	0.08	0	0.14
Pedosphaeraceae unclassified	0.03	0.05	0.07	0.06	0	0	0
Chlamydiales unclassified	0.03	0.03	0.05	0.07	0	0	0.03
Candidatus Pacebacteria	0.03	0.07	0.1	0	0	0.03	0
Lacunisphaera	0.03	0.05	0.06	0.04	0.02	0	0
Vicinamibacterales uncultured	0.03	0	0.03	0.01	0.05	0.05	0.06
Hydrogenophilaceae uncultured	0.02	0.11	0	0.04	0	0	0
Bacteroidales unclassified	0.04	0	0	0	0.08	0.15	0
Fimbriimonadaceae	0.03	0	0	0	0.07	0	0.09
Patescibacteria unclassified	0.02	0.06	0	0.03	0	0	0.03
Anaerolineae SBR1031 A4b	0.02	0.03	0.03	0	0.04	0	0.02
Bacteroidota SJA-28	0.02	0	0.04	0.06	0	0	0
Hydrogenedensaceae YC-ZSS-LKJ63	0.02	0	0.05	0	0	0	0.06
Candidatus Magasanikbacteria	0.01	0	0.03	0.06	0	0	0
Ignavibacteriales unclassified	0.01	0	0.05	0	0	0	0.03
Rhodocyclaceae uncultured	0.01	0	0	0	0.08	0	0
